# Supplementary material for: In Vitro Screening of Trehalose Synbiotics and Their Effects on Early-Lactating Females and Offspring Mice
Source: Antioxidants (Basel). 2024 Oct 11;13(10):1223. doi: 10.3390/antiox13101223 (PMC11505180; doi:10.3390/antiox13101223)
Supplement: Supplementary file 1 [file antioxidants-13-01223-s001.zip]

Archive with 1 entries (1 files):
- antioxidants-3194951-supplementary.pdf
